# Supplementary material for: Comparative Profiling of microRNA Expression in Soybean Seeds from Genetically Modified Plants and their Near-Isogenic Parental Lines
Source: PLoS One. 2016 May 23;11(5):e0155896. doi: 10.1371/journal.pone.0155896 (PMC4876996; doi:10.1371/journal.pone.0155896)
Supplement: S1 Table — (XLSX) [file pone.0155896.s006.xlsx]

## Sheet: Description
Supplemental File:
Table S1. Statistics of conserved gma-miRNAs found in this study.
Paper title: "Comparative profiling of microRNA expression in soybean seeds from genetically modified plants and their near-isogenic parental lines"
Author: Yong Wang, Qingkuo Lan, Xin Zhao, Wentao Xu, Feiwu Li, Qinying Wang*, Rui Chen*
Date: Mar. 2016
Contact: Rui Chen <chenrui.taas@gmail.com>, <chenrui.2011@outlook.com>

## Sheet: Overview
	Statistics of conserved gma-miRNAs found in this study.
	Soybean cultivars	Mature miRNAs	Total_reads_match_matures		Precursors	Unique_reads_match_MIRs	Total_reads_match_MIRs
	MON89788	144	491705	2.55%b	386	2655	625399	3.24%b
	A3244	153	958430	0.0491	362	2649	1103604	0.0565
	3Ø5423 × 40-3-2	139	621249	0.0339	360	2562	742318	0.0405
	Jack	138	492651	0.0253	375	2712	613667	0.0315
	Total	196	--		433	--	--
	Total in miRBasea	555	--		506	--	--
	a Soybean miRNAs registered in miRBase (Release 19.0).
	b Percentage = Matched reads / Total clean reads of the library × 100%

## Sheet: Matures
Sequence	#miR	mon	a32	dp3	jac	mon_n	a32_n	dp3_n	jac_n	mon/a32 %	log2	vary	p value	dp3/jac %	log2	vary	p value	a32/jac %	log2	vary	p value	same miRNAs
TCTCATTCCATACATCGTCTGA	miR1507a	107825	222163	158969	120040	55920	113838	86736	61708	49.12	-1.03	down	0	140.56	0.49	N	0	184.48	0.88	N	0	miR1507a;
TCTCATTCCATACATCGTCTG	miR1507b	1183	1113	1173	1215	613	570	640	624	107.58	0.11	N	0.0720607	102.47	0.04	N	0.195092	91.31	-0.13	N	0.017265	miR1507b;
CCTCATTCCAAACATCATCT	miR1507c-3p	4	5	2	3	2	2	1	1	80.97	-0.3	N	0.376953	70.76	-0.5	N	0.34375	166.13	0.73	N	0.253906	miR1507c-3p;
GAGGTGTTTGGGATGAGAGAA	miR1507c-5p	0	2	0	1	0	1	0	0	45.55	-1.13	down	0.125	95.52	-0.07	N	0.25	199.36	1	N	0.3125	miR1507c-5p;
TAGAAAGGGAAATAGCAGTTG	miR1508c	117	170	120	130	60	87	65	66	69.66	-0.52	N	0.000870877	97.97	-0.03	N	0.263998	130.35	0.38	N	0.0104903	miR1508c;
TTAATCAAGGAAATCACGGTCG	miR1509a	1564	1479	1120	1571	811	757	611	807	107.03	0.1	N	0.0616971	75.67	-0.4	N	1.48421e-18	93.84	-0.09	N	0.04789	miR1509a;
TTAATCAAGGAAATCACGGTT	miR1509b	62	53	54	58	32	27	29	29	118.4	0.24	N	0.201735	98.82	-0.02	N	0.353441	91.09	-0.13	N	0.3184	miR1509b;
TTGTTGTTTTACCTATTCCACCC	miR1510a-3p	0	2	0	1	0	1	0	0	45.55	-1.13	down	0.125	95.52	-0.07	N	0.25	199.36	1	N	0.3125	miR1510a-3p;
AGGGATAGGTAAAACAATGACTGC	miR1510a-5p	0	0	5	8	0	0	2	4	101.21	0.02	N	0.5	66.34	-0.59	N	0.211975	11.21	-3.16	down	0.00195313	miR1510a-5p;
TGTTGTTTTACCTATTCCACC	miR1510b-3p	2615	4116	1954	2608	1356	2109	1066	1340	64.3	-0.64	N	1.12239e-75	79.52	-0.33	N	1.53373e-22	157.31	0.65	N	1.8989e-76	miR1510b-3p;
AGGGATAGGTAAAACAACTACT	miR1510b-5p	1565	3387	1275	1715	811	1735	695	881	46.77	-1.1	down	1.48905e-151	78.91	-0.34	N	3.82289e-16	196.86	0.98	N	1.10969e-123	miR1510b-5p;
AACCAGGCTCTGATACCATG	miR1511	104	101	136	24	53	51	74	12	104.22	0.06	N	0.417248	601.45	2.59	up	1.00861e-20	419.48	2.07	up	6.06733e-13	miR1511;
TAACTGAACATTCTTAGAGCAT	miR1512c	5	8	3	2	2	4	1	1	63.26	-0.66	N	0.211975	159.21	0.67	N	0.34375	398.71	2	up	0.0327148	miR1512c;
TGAGAGAAAGCCATGACTTAC	miR1513a-5p	57	58	103	71	29	29	56	36	99.47	-0.01	N	0.463039	153.98	0.62	N	0.00766212	81.43	-0.3	N	0.127062	miR1513a-5p;miR1513b;
AAAGCCATGACTTACACACGC	miR1513d	39	42	71	70	20	21	38	35	93.98	-0.09	N	0.370326	107.65	0.11	N	0.46658	59.81	-0.74	N	0.00407485	miR1513d;
TTCATTTTTAAAATAGGCATT	miR1514a	42	29	40	25	21	14	21	12	146.58	0.55	N	0.0624591	169.82	0.76	N	0.0320088	115.63	0.21	N	0.295027	miR1514a;
TTCATTTTTAAAATAGACATT	miR1514b	0	0	1	0	0	0	0	0	101.21	0.02	N	0.5	117.93	0.24	N	0.25	99.68	0	N	0.5	miR1514b;
TCATTTTGCGTGCAATGATCTG	miR1515a	78	101	55	65	40	51	30	33	78.16	-0.36	N	0.0430937	89.81	-0.16	N	0.181682	154.88	0.63	N	0.00259244	miR1515a;miR1515b;
AATCAGAACATGACACATGACAGT	miR1520k	0	1	4	0	0	0	2	0	91.09	-0.13	N	0.25	471.73	2.24	up	0.03125	110.75	0.15	N	0.25	miR1520k;
AATCAGAACATGACACGTGATAGT	miR1520l	1	1	5	1	0	0	2	0	101.21	0.02	N	0.5	530.69	2.41	up	0.0625	99.68	0	N	0.5	miR1520l;
TCAATCAGAACATGACACGTGACA	miR1520n	5	1	0	0	2	0	0	0	506.07	2.34	up	0.0625	106.14	0.09	N	0.5	110.75	0.15	N	0.25	miR1520n;
ATGGGATAAATGTGAGCTCA	miR1523a	1	1	1	0	0	0	0	0	101.21	0.02	N	0.5	117.93	0.24	N	0.25	110.75	0.15	N	0.25	miR1523a;
CGAGTCCGAGGAAGGAACTCC	miR1524	0	1	0	0	0	0	0	0	91.09	-0.13	N	0.25	106.14	0.09	N	0.5	110.75	0.15	N	0.25	miR1524;
CTTGTTTGTGGTGATGTCTAG	miR1535b	1	0	0	0	0	0	0	0	112.46	0.17	N	0.25	106.14	0.09	N	0.5	99.68	0	N	0.5	miR1535b;
TGACAGAAGAGAGTGAGCAC	miR156a	800	1095	846	918	414	561	461	471	73.95	-0.44	N	5.6697e-12	97.81	-0.03	N	0.0432683	118.9	0.25	N	3.96605e-05	miR156a;miR156h;miR156u;miR156v;miR156w;miR156x;miR156y;
ATTGGAGTGAAGGGAGCT	miR156aa	1	0	0	0	0	0	0	0	112.46	0.17	N	0.25	106.14	0.09	N	0.5	99.68	0	N	0.5	miR156z;miR156aa;
TGACAGAAGAGAGAGAGCACA	miR156b	1	9	2	2	0	4	1	1	11.25	-3.15	down	0.00585938	106.14	0.09	N	0.5	448.55	2.17	up	0.0192871	miR156b;
TTGACAGAAGATAGAGAGCAC	miR156c	427	587	425	278	221	300	231	142	73.63	-0.44	N	2.42446e-07	162.26	0.7	N	1.34842e-08	210.47	1.07	up	1.25478e-26	miR156d;miR156e;miR156c;miR156i;miR156j;miR156l;miR156m;
TTGACAGAAGAGAGAGAGCACA	miR156f	32	80	12	12	16	40	6	6	40.49	-1.3	down	2.27352e-06	106.14	0.09	N	0.5	664.52	2.73	up	4.91438e-14	miR156f;
TTGACAGAAGAGAGTGAGCAC	miR156k	81	124	47	73	42	63	25	37	66.12	-0.6	N	0.00132454	68.34	-0.55	N	0.00886476	169.32	0.76	N	0.000134539	miR156k;miR156n;miR156o;
TGACAGAAGAGAGTGAGCACT	miR156q	160	187	94	129	82	95	51	66	86.6	-0.21	N	0.0738461	77.34	-0.37	N	0.00957867	144.49	0.53	N	0.000545514	miR156q;miR156s;
TTTGGATTGAAGGGAGCTCTA	miR159a-3p	86202	87698	63438	64065	44706	44937	34612	32933	99.49	-0.01	N	0.000166979	105.1	0.07	N	0.0395505	136.45	0.45	N	0	miR159a-3p;miR159e-3p;
GAGCTCCTTGAAGTCCAATTG	miR159a-5p	1	2	0	0	0	1	0	0	50.61	-0.98	N	0.3125	106.14	0.09	N	0.5	221.51	1.15	up	0.125	miR159a-5p;
AGCTGCTTAGCTATGGATCCC	miR159d	2	4	12	5	1	2	6	2	50.61	-0.98	N	0.226563	254.73	1.35	up	0.0481262	79.74	-0.33	N	0.376953	miR159d;
GAGCTCCTTGAAGTCCAATT	miR159e-5p	4	5	8	8	2	2	4	4	80.97	-0.3	N	0.376953	106.14	0.09	N	0.5	62.3	-0.68	N	0.211975	miR159e-5p;
GCGTATGAGGAGCCAAGCATA	miR160a-3p	0	3	2	0	0	1	1	0	30.36	-1.72	down	0.0625	235.86	1.24	up	0.125	332.26	1.73	up	0.0625	miR160a-3p;
TGCCTGGCTCCCTGTATGCCA	miR160a-5p	245	209	208	194	127	107	113	99	118.65	0.25	N	0.0456789	113.8	0.19	N	0.242803	107.39	0.1	N	0.227771	miR160a-5p;miR160f;
TGCCTGGCTCCCTGTATGCC	miR160b	11	7	7	5	5	3	3	2	159.05	0.67	N	0.179642	148.59	0.57	N	0.290527	139.55	0.48	N	0.290527	miR160b;miR160c;miR160d;miR160e;
TCGATAAACCTCTGCATCCA	miR162a	82	56	88	75	42	28	48	38	148.2	0.57	N	0.0135368	124.54	0.32	N	0.155019	74.43	-0.43	N	0.0489061	miR162a;
TCGATAAACCTCTGCATCCAG	miR162b	452	780	271	390	234	399	147	200	58.65	-0.77	N	2.81054e-21	73.75	-0.44	N	1.76684e-06	199.36	1	N	6.1641e-31	miR162b;miR162c;
TGGAGAAGCAGGGCACGTGCA	miR164a	53	15	18	44	27	7	9	22	357.62	1.84	up	1.30642e-06	43.42	-1.2	down	0.000449024	33.98	-1.56	down	6.7257e-05	miR164a;miR164e;miR164f;miR164g;miR164h;miR164i;miR164j;miR164k;
TCGGACCAGGCTTCATTCCCC	miR166a-3p	193423	421066	267984	209599	100314	215758	146216	107747	46.49	-1.1	down	0	135.7	0.44	N	0	200.25	1	up	0	miR166a-3p;miR166b;miR166c-3p;miR166d;miR166e;miR166f;miR166g;miR166i-3p;miR166n;miR166o;
GGAATGTTGTCTGGCTCGAGG	miR166a-5p	446	494	223	253	231	253	121	130	91.38	-0.13	N	0.0587966	93.55	-0.1	N	0.0847491	194.63	0.96	N	3.05408e-19	miR166a-5p;miR166c-5p;miR166l;
TCTCGGACCAGGCTTCATTCC	miR166h-3p	70128	174126	94240	63121	36370	89223	51418	32448	40.76	-1.29	down	0	158.46	0.66	N	0	274.97	1.46	up	0	miR166h-3p;miR166k;
GGAATGTTGTTTGGCTCGAGG	miR166h-5p	0	1	0	0	0	0	0	0	91.09	-0.13	N	0.25	106.14	0.09	N	0.5	110.75	0.15	N	0.25	miR166h-5p;miR166j-5p;
GGAATGTCGTCTGGTTCGAG	miR166i-5p	2	0	0	0	1	0	0	0	224.92	1.17	up	0.125	106.14	0.09	N	0.5	99.68	0	N	0.5	miR166i-5p;
TCGGACCAGGCTTCATTCCCG	miR166j-3p	25	41	33	39	12	21	18	20	61.72	-0.7	N	0.0249001	89.81	-0.16	N	0.241394	104.79	0.07	N	0.412157	miR166j-3p;
CGGACCAGGCTTCATTCCCC	miR166m	31	53	56	41	16	27	30	21	59.2	-0.76	N	0.00825441	144.97	0.54	N	0.0646463	128.85	0.37	N	0.109027	miR166m;
TCGGACCAGGCTTCATTCCC	miR166p	687	924	855	827	356	473	466	425	75.25	-0.41	N	1.67645e-09	109.73	0.13	N	0.247461	111.37	0.16	N	0.0102273	miR166p;miR166q;miR166r;miR166s;miR166t;
TCTCGGACCAGGCTTCATTC	miR166u	287	745	481	384	148	381	262	197	38.99	-1.36	down	6.00683e-48	132.95	0.41	N	0.000484567	193.39	0.95	N	1.19877e-27	miR166u;
TGAAGCTGCCAGCATGATCTA	miR167a	25	46	22	19	12	23	12	9	55.01	-0.86	N	0.0063873	122.9	0.3	N	0.321984	241.33	1.27	up	0.000378054	miR167a;miR167b;miR167d;
TGAAGCTGCCAGCATGATCTG	miR167c	1743	2152	1844	2136	903	1102	1006	1098	81.98	-0.29	N	2.71752e-11	91.63	-0.13	N	1.82911e-06	100.42	0.01	N	0.403497	miR167c;miR167j;
TGAAGCTGCCAGCATGATCTT	miR167e	2357	3234	2688	1953	1222	1657	1466	1003	73.77	-0.44	N	3.45397e-32	146.08	0.55	N	1.53672e-27	165.06	0.72	N	8.9224e-72	miR167e;miR167f;
TGAAGCTGCCAGCATGATCTGA	miR167g	16	14	11	14	8	7	6	7	115.67	0.21	N	0.36005	83.39	-0.26	N	0.278599	99.68	0	N	0.5	miR167g;
TCGCTTGGTGCAGGTCGGGAA	miR168a	705	1132	1084	709	365	580	591	364	63.03	-0.67	N	7.23488e-24	162.28	0.7	N	3.16911e-19	159.15	0.67	N	2.09002e-23	miR168a;
TCGCTTGGTGCAGGTCGGG	miR168b	16	4	17	13	8	2	9	6	404.85	2.02	up	0.00359869	138.8	0.47	N	0.236565	30.67	-1.71	down	0.0154419	miR168b;
CAGCCAAGGATGACTTGCCGG	miR169a	737	516	466	345	382	264	254	177	144.56	0.53	N	1.96524e-10	143.36	0.52	N	1.0511e-05	149.08	0.58	N	2.56208e-09	miR169a;miR169f;miR169g;miR169m;
CAGCCAAGGATGACTTGCCGA	miR169b	1	0	0	1	0	0	0	0	112.46	0.17	N	0.25	95.52	-0.07	N	0.25	89.71	-0.16	N	0.25	miR169b;
AAGCCAAGGATGACTTGCCGA	miR169c	0	0	1	0	0	0	0	0	101.21	0.02	N	0.5	117.93	0.24	N	0.25	99.68	0	N	0.5	miR169c;
AGCCAAGGATGACTTGCCGG	miR169e	49	13	10	7	25	6	5	3	381.5	1.93	up	1.50798e-06	151.63	0.6	N	0.240341	185.12	0.89	N	0.0946236	miR169e;
TAGCCAAGAATGACTTGCCGG	miR169j-5p	0	1	0	0	0	0	0	0	91.09	-0.13	N	0.25	106.14	0.09	N	0.5	110.75	0.15	N	0.25	miR169j-5p;
CAGCCAAGGGTGATTTGCCGG	miR169n	1	0	0	1	0	0	0	0	112.46	0.17	N	0.25	95.52	-0.07	N	0.25	89.71	-0.16	N	0.25	miR169n;
AAGCCAAGGATGACTTGCCGG	miR169s	0	1	0	0	0	0	0	0	91.09	-0.13	N	0.25	106.14	0.09	N	0.5	110.75	0.15	N	0.25	miR169s;
TAGCCAAGGATGGACTTGCCTA	miR169t	0	0	3	0	0	0	1	0	101.21	0.02	N	0.5	353.79	1.82	up	0.0625	99.68	0	N	0.5	miR169t;
CAGCCAAGGATGACTTGCCGT	miR169u	1	3	0	0	0	1	0	0	33.74	-1.57	down	0.1875	106.14	0.09	N	0.5	332.26	1.73	up	0.0625	miR169u;
CAGCCAAGGATGACTTGCC	miR169v	46	39	29	29	23	19	15	14	119.38	0.26	N	0.225274	106.14	0.09	N	0.5	134.05	0.42	N	0.1142	miR169v;
CGAGCCGAATCAATATCACTC	miR171b-3p	1	0	0	0	0	0	0	0	112.46	0.17	N	0.25	106.14	0.09	N	0.5	99.68	0	N	0.5	miR171b-3p;
TTGAGCCGTGCCAATATCACA	miR171c-3p	0	3	6	5	0	1	3	2	30.36	-1.72	down	0.0625	127.37	0.35	N	0.387207	59.81	-0.74	N	0.253906	miR171c-3p;miR171o;miR171q;
TGATTGAGTCGTGTCAATATC	miR171d	2	0	1	0	1	0	0	0	224.92	1.17	up	0.125	117.93	0.24	N	0.25	99.68	0	N	0.5	miR171d;
TGATTGAGCCGTGCCAATATC	miR171e	46	66	32	24	23	33	17	12	70.54	-0.5	N	0.0297154	141.52	0.5	N	0.144622	274.12	1.45	up	3.67427e-06	miR171e;miR171f;miR171g;miR171j-3p;miR171u;
TTGAGCCGTGCCAATATCACG	miR171i-3p	0	1	2	2	0	0	1	1	91.09	-0.13	N	0.25	106.14	0.09	N	0.5	49.84	-1	down	0.3125	miR171i-3p;
TATTGGCCTGGTTCACTCAGA	miR171j-5p	0	8	3	4	0	4	1	2	11.39	-3.13	down	0.00195313	79.6	-0.33	N	0.363281	199.36	1	N	0.133423	miR171j-5p;
TTGAGCCGCGCCAATATCACT	miR171k-3p	4	16	14	12	2	8	7	6	25.3	-1.98	down	0.00359869	123.83	0.31	N	0.350554	132.9	0.41	N	0.229129	miR171k-3p;
TTGAGCCGCGTCAATATCTCA	miR171m	0	4	5	2	0	2	2	1	22.77	-2.13	down	0.03125	265.35	1.41	up	0.144531	199.36	1	N	0.226563	miR171m;miR171t;
TTGAGCCGCGTCAATATCTTA	miR171n	0	6	2	2	0	3	1	1	15.18	-2.72	down	0.0078125	106.14	0.09	N	0.5	299.04	1.58	up	0.0898438	miR171n;miR171p;
AGAATCTTGATGATGCTGCAT	miR172a	0	0	0	1	0	0	0	0	101.21	0.02	N	0.5	95.52	-0.07	N	0.25	89.71	-0.16	N	0.25	miR172a;miR172b-3p;miR172h-3p;
AGAATCTTGATGATGCTGCA	miR172f	1	0	0	0	0	0	0	0	112.46	0.17	N	0.25	106.14	0.09	N	0.5	99.68	0	N	0.5	miR172f;
TGCGAGTGTCTTCGCCTCTG	miR2109	31	8	35	34	16	4	19	17	392.2	1.97	up	9.10829e-05	109.26	0.13	N	0.452487	23.45	-2.09	down	2.09671e-05	miR2109;
TTGCCGATTCCACCCATTCCT	miR2118a-3p	570	582	581	590	295	298	317	303	99.13	-0.01	N	0.361903	104.52	0.06	N	0.396323	98.33	-0.02	N	0.407661	miR2118a-3p;miR2118b-3p;
GGAGATGGGAGGGTCGGTAAAG	miR2118a-5p	44	58	85	124	22	29	46	63	76.78	-0.38	N	0.0837222	72.76	-0.46	N	0.00348783	46.62	-1.1	down	4.06804e-07	miR2118a-5p;miR2118b-5p;
TCAAAGGGAGTTGTAGGGGAA	miR2119	0	5	0	0	0	2	0	0	18.22	-2.46	down	0.015625	106.14	0.09	N	0.5	553.77	2.47	up	0.015625	miR2119;
TTGGACTGAAGGGAGCTCCC	miR319a	1400	3288	2044	1416	726	1684	1115	727	43.1	-1.21	down	2.03493e-172	153.21	0.62	N	4.86554e-27	231.46	1.21	up	7.33747e-169	miR319a;miR319b;miR319e;
TGGACTGAAGGGGAGCTCCTTC	miR319d	22	31	28	17	11	15	15	8	71.83	-0.48	N	0.110164	174.82	0.81	N	0.0519027	181.77	0.86	N	0.0221921	miR319d;
TTGGACTGAAGGGGCCTCTT	miR319f	43	61	85	47	22	31	46	24	71.35	-0.49	N	0.0392425	191.95	0.94	N	0.000456599	129.37	0.37	N	0.0898355	miR319f;
TTGGACTGAAGGGAGCTCCTTC	miR319g	165	136	92	88	85	69	50	45	122.8	0.3	N	0.0475007	110.96	0.15	N	0.38316	154.05	0.62	N	0.000661064	miR319g;miR319l;
TTGGACTGAAGGGAGCTCCCT	miR319h	3374	4833	3737	3055	1749	2476	2038	1570	70.66	-0.5	N	5.97732e-59	129.83	0.38	N	6.07661e-17	157.69	0.66	N	3.39651e-90	miR319h;miR319j;miR319k;miR319m;
TTGGACTGAAGGGGAGCTCCTTC	miR319i	1	0	0	0	0	0	0	0	112.46	0.17	N	0.25	106.14	0.09	N	0.5	99.68	0	N	0.5	miR319i;
TTTGGACCGAAGGGAGCCCCT	miR319n	35	37	4	10	18	18	2	5	95.74	-0.06	N	0.407561	42.46	-1.24	down	0.0592346	368.81	1.88	up	3.08482e-05	miR319n;
AGACCAAATGAGCAGCTGA	miR3522	1	1	0	0	0	0	0	0	101.21	0.02	N	0.5	106.14	0.09	N	0.5	110.75	0.15	N	0.25	miR3522;
CGCTATCCATCCTGAGTTTC	miR390a-3p	20	42	18	12	10	21	9	6	48.2	-1.05	down	0.0025762	159.21	0.67	N	0.140521	348.87	1.8	up	1.65269e-05	miR390a-3p;miR390c;
AAGCTCAGGAGGGATAGCGCC	miR390a-5p	228	888	323	296	118	455	176	152	25.99	-1.94	down	6.94513e-93	115.82	0.21	N	0.1391	299.04	1.58	up	1.45329e-69	miR390a-5p;miR390f;miR390g;
AAGCTCAGGAGGGATAGCACC	miR390b-5p	42	69	31	27	21	35	16	13	61.61	-0.7	N	0.0052046	121.86	0.29	N	0.301462	254.73	1.35	up	7.38348e-06	miR390b-5p;miR390d;
AGCTCAGGAGGGATAGCGCC	miR390e	440	1521	443	380	228	779	241	195	29.28	-1.77	down	2.41221e-139	123.73	0.31	N	0.0140618	398.98	2	up	1.07223e-161	miR390e;
TCCAAAGGGATCGCATTGATC	miR393a	3	2	3	7	1	1	1	3	151.82	0.6	N	0.34375	45.49	-1.14	down	0.113281	28.48	-1.81	down	0.0546875	miR393a;
TCCAAAGGGATCGCATTGATCC	miR393c	2	8	2	5	1	4	1	2	25.3	-1.98	down	0.0327148	42.46	-1.24	down	0.144531	159.49	0.67	N	0.211975	miR393c;miR393d;miR393e;miR393f;miR393g;
TTCCAAAGGGATCGCATTGATC	miR393h	9	15	22	27	4	7	12	13	60.73	-0.72	N	0.114761	86.48	-0.21	N	0.239944	55.38	-0.85	N	0.032997	miR393h;miR393i;miR393j;miR393k;
TTGGCATTCTGTCCACCTCC	miR394a-5p	128	155	123	115	66	79	67	59	83.58	-0.26	N	0.0544792	113.52	0.18	N	0.302458	134.35	0.43	N	0.00747644	miR394b-5p;miR394a-5p;miR394c-5p;miR394d;miR394e;miR394f;miR394g;
CTGAAGTGTTTGGGGGAACTC	miR395a	21	21	69	28	10	10	37	14	101.21	0.02	N	0.5	261.55	1.39	up	1.32012e-05	74.76	-0.42	N	0.161118	miR395a;miR395b;miR395c;
TTCAATAAAGCTGTGGGAAG	miR396a-3p	0	2	0	0	0	1	0	0	45.55	-1.13	down	0.125	106.14	0.09	N	0.5	221.51	1.15	up	0.125	miR396a-3p;
TTCCACAGCTTTCTTGAACTG	miR396a-5p	305	298	299	199	158	152	163	102	103.59	0.05	N	0.387903	159.47	0.67	N	3.54348e-06	149.27	0.58	N	4.28621e-06	miR396a-5p;miR396i-5p;
GCTCAAGAAAGCTGTGGGAGA	miR396b-3p	1	1	0	1	0	0	0	0	101.21	0.02	N	0.5	95.52	-0.07	N	0.25	99.68	0	N	0.5	miR396b-3p;miR396k;
TTCCACAGCTTTCTTGAACTT	miR396b-5p	297	602	377	326	154	308	205	167	49.93	-1	down	4.94902e-25	122.74	0.3	N	0.0272558	184.07	0.88	N	3.6453e-20	miR396b-5p;miR396c;
TTCCACAGCTTTCTTGAACTGT	miR396e	0	1	0	0	0	0	0	0	91.09	-0.13	N	0.25	106.14	0.09	N	0.5	110.75	0.15	N	0.25	miR396e;
TCCACAGCTTTCTTGAACTG	miR396h	3	3	3	1	1	1	1	0	101.21	0.02	N	0.5	318.41	1.67	up	0.1875	299.04	1.58	up	0.1875	miR396h;
GTTCAATAAAGCTGTGGGAAG	miR396i-3p	0	2	1	3	0	1	0	1	45.55	-1.13	down	0.125	35.38	-1.5	down	0.1875	66.45	-0.59	N	0.34375	miR396i-3p;
ATTCAAGATAGCTGTGGAAAA	miR396j	1	1	3	4	0	0	1	2	101.21	0.02	N	0.5	79.6	-0.33	N	0.363281	24.92	-2	down	0.109375	miR396j;
TCATTGAGTGCAGCGTTGATG	miR397a	3	1	0	0	1	0	0	0	303.64	1.6	up	0.1875	106.14	0.09	N	0.5	110.75	0.15	N	0.25	miR397a;miR397b-5p;
TATTGACGCTGCACTCAATCA	miR397b-3p	0	1	1	1	0	0	0	0	91.09	-0.13	N	0.25	106.14	0.09	N	0.5	99.68	0	N	0.5	miR397b-3p;
TGTGTTCTCAGGTCACCCCTT	miR398a	1	3	0	0	0	1	0	0	33.74	-1.57	down	0.1875	106.14	0.09	N	0.5	332.26	1.73	up	0.0625	miR398a;miR398b;
TGTGTTCTCAGGTCGCCCCTG	miR398c	302	410	313	59	156	210	170	30	74.55	-0.42	N	2.53959e-05	563.07	2.49	up	1.94484e-43	692.68	2.79	up	2.77661e-66	miR398c;
TGCCAAAGGAGAGTTGCCCTG	miR399a	16	15	12	7	8	7	6	3	107.96	0.11	N	0.430025	181.95	0.86	N	0.131588	213.6	1.09	up	0.0465698	miR399a;miR399b;miR399c;miR399h;
TTAGATTCACGCACAAACTTG	miR403a	58	58	52	61	30	29	28	31	101.21	0.02	N	0.5	90.48	-0.14	N	0.199687	94.78	-0.08	N	0.392164	miR403a;miR403b;
ATGCACTGCCTCTTCCCTGGC	miR408a-3p	25	32	10	7	12	16	5	3	79.07	-0.34	N	0.179072	151.63	0.6	N	0.240341	455.67	2.19	up	2.11385e-05	miR408a-3p;miR408b-3p;miR408c-3p;
TGCACTGCCTCTTCCCTGGC	miR408d	20	34	9	1	10	17	4	0	59.54	-0.75	N	0.0290321	955.24	3.26	up	0.00585938	3389.06	5.08	up	5.38421e-10	miR408d;
TGCAGAGATAGGGACGCGCTTA	miR4340	1	1	0	0	0	0	0	0	101.21	0.02	N	0.5	106.14	0.09	N	0.5	110.75	0.15	N	0.25	miR4340;
AATCGACTTAGAATGTAGGATGGT	miR4342	0	1	2	0	0	0	1	0	91.09	-0.13	N	0.25	235.86	1.24	up	0.125	110.75	0.15	N	0.25	miR4342;
AAGTAGACATTCTAAGACGTTGCT	miR4344	2	3	1	4	1	1	0	2	67.48	-0.57	N	0.34375	26.53	-1.91	down	0.109375	74.76	-0.42	N	0.363281	miR4344;
TAAGACGGAACTTACAAAGATT	miR4345	23	22	28	18	11	11	15	9	105.81	0.08	N	0.441498	165.1	0.72	N	0.0719325	121.83	0.28	N	0.266355	miR4345;
GAAAGACCAAACGAGAAGCTGCAT	miR4346	1	1	0	0	0	0	0	0	101.21	0.02	N	0.5	106.14	0.09	N	0.5	110.75	0.15	N	0.25	miR4346;
CAAGTCGTAGCCGGTGTTATTACT	miR4353	0	1	0	0	0	0	0	0	91.09	-0.13	N	0.25	106.14	0.09	N	0.5	110.75	0.15	N	0.25	miR4353;
CAGGACTGTCTTAGAAAGCCAGGC	miR4356	0	0	0	1	0	0	0	0	101.21	0.02	N	0.5	95.52	-0.07	N	0.25	89.71	-0.16	N	0.25	miR4356;
CAGTTGACGTACGTACGGATTGAC	miR4360	1	2	3	2	0	1	1	1	50.61	-0.98	N	0.3125	159.21	0.67	N	0.34375	99.68	0	N	0.5	miR4360;
CGATTACCAGAAGGCTTATTAG	miR4363	0	0	0	1	0	0	0	0	101.21	0.02	N	0.5	95.52	-0.07	N	0.25	89.71	-0.16	N	0.25	miR4363;
CGCGAGATCGCACGGAAGAAGGTT	miR4364a	0	0	0	1	0	0	0	0	101.21	0.02	N	0.5	95.52	-0.07	N	0.25	89.71	-0.16	N	0.25	miR4364a;
AAGAACTTCTTCCGCGAGATCGCA	miR4365	0	0	1	1	0	0	0	0	101.21	0.02	N	0.5	106.14	0.09	N	0.5	89.71	-0.16	N	0.25	miR4365;
AAGGACGGTACTTACGTAAGCAAC	miR4368b	1	0	0	0	0	0	0	0	112.46	0.17	N	0.25	106.14	0.09	N	0.5	99.68	0	N	0.5	miR4368b;
AGTAGACTCGTCCGATTTTGCGTA	miR4370	3	0	0	0	1	0	0	0	337.38	1.75	up	0.0625	106.14	0.09	N	0.5	99.68	0	N	0.5	miR4370;
AAGTTGACGTACGTACGGATTGAC	miR4373	0	1	0	1	0	0	0	0	91.09	-0.13	N	0.25	95.52	-0.07	N	0.25	99.68	0	N	0.5	miR4373;
TACTTTCAAAGACGTTGTTGAG	miR4374b	3	1	5	4	1	0	2	2	303.64	1.6	up	0.1875	132.67	0.41	N	0.376953	24.92	-2	down	0.109375	miR4374b;
TAGAACTGTCTTAGAATGTGCTAC	miR4378b	0	0	1	0	0	0	0	0	101.21	0.02	N	0.5	117.93	0.24	N	0.25	99.68	0	N	0.5	miR4378b;
TAGAGTGTATACTGTGAGAGGCCT	miR4379	21	18	6	6	10	9	3	3	118.08	0.24	N	0.317914	106.14	0.09	N	0.5	299.04	1.58	up	0.00731665	miR4379;
TATGTTAACTGATTTCATGGAT	miR4382	5	6	2	1	2	3	1	0	84.34	-0.25	N	0.387207	212.28	1.09	up	0.3125	598.07	2.58	up	0.0351563	miR4382;
AATCGATGTAGAAAAGTGATTGGT	miR4385	1	0	0	0	0	0	0	0	112.46	0.17	N	0.25	106.14	0.09	N	0.5	99.68	0	N	0.5	miR4385;
AACAAGACGTGATGACGTGACACT	miR4387a	2	1	3	2	1	0	1	1	202.43	1.02	up	0.3125	159.21	0.67	N	0.34375	49.84	-1	down	0.3125	miR4387a;
TGTTAGTGATAAGGCGTGATG	miR4387e	2	0	2	0	1	0	1	0	224.92	1.17	up	0.125	235.86	1.24	up	0.125	99.68	0	N	0.5	miR4387e;
TCTCGGCAAAGAACTAAGAAGAAG	miR4391	1	0	0	0	0	0	0	0	112.46	0.17	N	0.25	106.14	0.09	N	0.5	99.68	0	N	0.5	miR4391;
TCTGCGAAAATGTGATTTCGGA	miR4392	0	0	0	1	0	0	0	0	101.21	0.02	N	0.5	95.52	-0.07	N	0.25	89.71	-0.16	N	0.25	miR4392;
TGAGAAAAGGACGGCAGAAAAGCC	miR4393a	1	1	1	1	0	0	0	0	101.21	0.02	N	0.5	106.14	0.09	N	0.5	99.68	0	N	0.5	miR4393a;
TGTCAAAGATGTGGCGAATACT	miR4397-3p	0	1	0	0	0	0	0	0	91.09	-0.13	N	0.25	106.14	0.09	N	0.5	110.75	0.15	N	0.25	miR4397-3p;
CATCGTTGACGCTGACTGTACG	miR4397-5p	0	2	0	0	0	1	0	0	45.55	-1.13	down	0.125	106.14	0.09	N	0.5	221.51	1.15	up	0.125	miR4397-5p;
TGTCAGCGGAGTGAGAAGACGAAA	miR4398	0	0	0	1	0	0	0	0	101.21	0.02	N	0.5	95.52	-0.07	N	0.25	89.71	-0.16	N	0.25	miR4398;
TTAACGAAAAAGGACTAACGAC	miR4399	0	0	2	0	0	0	1	0	101.21	0.02	N	0.5	235.86	1.24	up	0.125	99.68	0	N	0.5	miR4399;
ACAACGTCTTTGAAAGTAGGCATT	miR4401a	0	1	0	0	0	0	0	0	91.09	-0.13	N	0.25	106.14	0.09	N	0.5	110.75	0.15	N	0.25	miR4401a;
ACGGACACCGAACACGACACGGAC	miR4403	1	1	1	0	0	0	0	0	101.21	0.02	N	0.5	117.93	0.24	N	0.25	110.75	0.15	N	0.25	miR4403;
ATTCTAAGACGGTTATCTGGGACC	miR4405	1	1	0	0	0	0	0	0	101.21	0.02	N	0.5	106.14	0.09	N	0.5	110.75	0.15	N	0.25	miR4405;
CAGAGGAAGCAGCACTTGTACC	miR4407	1	0	2	2	0	0	1	1	112.46	0.17	N	0.25	106.14	0.09	N	0.5	44.86	-1.16	down	0.125	miR4407;
TAACAAGTGGGTTTGTTGACTG	miR4409	0	0	1	0	0	0	0	0	101.21	0.02	N	0.5	117.93	0.24	N	0.25	99.68	0	N	0.5	miR4409;
TTATTGTAACTAATTTGTCGGT	miR4411	5	6	2	0	2	3	1	0	84.34	-0.25	N	0.387207	235.86	1.24	up	0.125	664.52	2.73	up	0.0078125	miR4411;
AGTGGCGTAGATCCCCACAAC	miR4412-3p	0	1	0	0	0	0	0	0	91.09	-0.13	N	0.25	106.14	0.09	N	0.5	110.75	0.15	N	0.25	miR4412-3p;
TGTTGCGGGTATCTTTGCCTC	miR4412-5p	2241	1763	4508	5215	1162	903	2459	2680	128.65	0.36	N	1.98492e-14	91.75	-0.12	N	3.67567e-13	33.7	-1.57	down	0	miR4412-5p;
AAGAGAATTGTAAGTCACTG	miR4413a	19	10	8	8	9	5	4	4	192.31	0.94	N	0.0493686	106.14	0.09	N	0.5	124.6	0.32	N	0.323803	miR4413a;
TAAGAGAATTGTAAGTCACT	miR4413b	16	11	11	11	8	5	6	5	147.22	0.56	N	0.172464	106.14	0.09	N	0.5	99.68	0	N	0.5	miR4413b;
TTGATTCTCATCACAACATGG	miR4415a-3p	5	2	5	5	2	1	2	2	253.03	1.34	up	0.144531	106.14	0.09	N	0.5	39.87	-1.33	down	0.144531	miR4415a-3p;miR4415b-3p;
TCTTCCCAATTCCGCCCATTCCTA	miR482a-3p	0	1	0	0	0	0	0	0	91.09	-0.13	N	0.25	106.14	0.09	N	0.5	110.75	0.15	N	0.25	miR482a-3p;
TCTTCCCTACACCTCCCATACC	miR482b-3p	5490	13434	6045	5541	2847	6883	3298	2848	41.36	-1.27	down	0	115.79	0.21	N	1.41455e-06	241.67	1.27	up	0	miR482b-3p;miR482d-3p;
TATGGGGGGATTGGGAAGGAAT	miR482b-5p	13	20	18	31	6	10	9	15	65.79	-0.6	N	0.114741	61.63	-0.7	N	0.0324543	64.31	-0.64	N	0.0631735	miR482b-5p;miR482d-5p;
TTCCCAATTCCGCCCATTCCT	miR482c-3p	184	356	62	148	95	182	33	76	52.31	-0.93	N	4.3804e-14	44.46	-1.17	down	9.54697e-10	239.77	1.26	up	2.89197e-21	miR482c-3p;
TATGGGGGGATTGGGAAGGAA	miR482e	26	16	11	25	13	8	6	12	164.47	0.72	N	0.0631447	46.7	-1.1	down	0.0100369	63.79	-0.65	N	0.0820747	miR482e;
GGTTAGCTCAAGGATCTCAC	miR4994	1	0	0	0	0	0	0	0	112.46	0.17	N	0.25	106.14	0.09	N	0.5	99.68	0	N	0.5	miR4994;
AGGCAGTGGCTTGGTTAAGGG	miR4995	0	0	0	1	0	0	0	0	101.21	0.02	N	0.5	95.52	-0.07	N	0.25	89.71	-0.16	N	0.25	miR4995;
TAGAAGCTCCCCATGTTCTC	miR4996	5	3	5	1	2	1	2	0	168.69	0.75	N	0.253906	530.69	2.41	up	0.0625	299.04	1.58	up	0.1875	miR4996;
AGTTTCGTGACTACAACTTCTG	miR4998	0	1	0	0	0	0	0	0	91.09	-0.13	N	0.25	106.14	0.09	N	0.5	110.75	0.15	N	0.25	miR4998;
GGTACCCTTTCAGATAGTCTCA	miR5034	1	1	0	0	0	0	0	0	101.21	0.02	N	0.5	106.14	0.09	N	0.5	110.75	0.15	N	0.25	miR5034;
CTTCTAAACATTTTTTCCCTTA	miR5035	0	0	0	1	0	0	0	0	101.21	0.02	N	0.5	95.52	-0.07	N	0.25	89.71	-0.16	N	0.25	miR5035;
TGAGAATTTGGCCTCTGTCCA	miR5038a	223	277	205	182	115	141	111	93	81.48	-0.3	N	0.00787876	119.55	0.26	N	0.121456	151.71	0.6	N	4.40331e-06	miR5038a;miR5038b;
TTTCATCTTCAACTTGCTCAA	miR5041	0	0	0	1	0	0	0	0	101.21	0.02	N	0.5	95.52	-0.07	N	0.25	89.71	-0.16	N	0.25	miR5041;
TATCTTGGATCACAGCCCCATT	miR5042	0	1	1	0	0	0	0	0	91.09	-0.13	N	0.25	117.93	0.24	N	0.25	110.75	0.15	N	0.25	miR5042;
TGTCCCCTTCTCTGCACCACC	miR5043	44	36	25	20	22	18	13	10	123.7	0.31	N	0.187087	132.67	0.41	N	0.230696	179.42	0.84	N	0.016572	miR5043;
TGCATTTGCACCTGCACTTTA	miR530b	0	1	0	2	0	0	0	1	91.09	-0.13	N	0.25	47.76	-1.07	down	0.125	49.84	-1	down	0.3125	miR530b;miR530c;miR530d;miR530e;
CTAAAGATTGTCCAAAAGGAA	miR5370	1	0	5	0	0	0	2	0	112.46	0.17	N	0.25	589.66	2.56	up	0.015625	99.68	0	N	0.5	miR5370;
TTGTTCGATAAAACTGTTGTG	miR5372	395	234	264	343	204	119	144	176	170.85	0.77	N	5.61896e-11	81.69	-0.29	N	0.000668386	68	-0.56	N	2.724e-06	miR5372;
TCTCTTGATTCTAGATGATGT	miR5373	31	52	24	39	16	26	13	20	60.34	-0.73	N	0.0106916	65.32	-0.61	N	0.0299706	132.9	0.41	N	0.0874919	miR5373;
TTATAGTCTGACATCTGGAAT	miR5374	9	17	18	24	4	8	9	12	53.58	-0.9	N	0.0610391	79.6	-0.33	N	0.180189	70.61	-0.5	N	0.139978	miR5374;
ACTATAGAAGTACTTGTGGAGC	miR5375	1	0	0	0	0	0	0	0	112.46	0.17	N	0.25	106.14	0.09	N	0.5	99.68	0	N	0.5	miR5375;
TGAAGATTTGAAGAATTTGGGA	miR5376	49	68	114	155	25	34	62	79	72.93	-0.46	N	0.0399172	78.06	-0.36	N	0.00622305	43.73	-1.19	down	1.95411e-09	miR5376;
AAACAGATCTAAATGGATTCC	miR5667	36	25	30	19	18	12	16	9	145.75	0.54	N	0.0809407	167.59	0.74	N	0.0594602	131.16	0.39	N	0.185649	miR5667;
AGCAATGGAATTATAGACTGC	miR5668	3	5	5	5	1	2	2	2	60.73	-0.72	N	0.253906	106.14	0.09	N	0.5	99.68	0	N	0.5	miR5668;
CAATGTAGTGTGGTAAGTGGTC	miR5669	0	1	0	0	0	0	0	0	91.09	-0.13	N	0.25	106.14	0.09	N	0.5	110.75	0.15	N	0.25	miR5669;
CATCATACCATATTTGCTTCAT	miR5670	1	0	3	2	0	0	1	1	112.46	0.17	N	0.25	159.21	0.67	N	0.34375	44.86	-1.16	down	0.125	miR5670;
CATGGAAGTGAATCGGGTGAC	miR5671	3	4	6	3	1	2	3	1	75.91	-0.4	N	0.363281	212.28	1.09	up	0.171875	132.9	0.41	N	0.363281	miR5671;
TAATTGTGTTGTACATTATCA	miR5674a	7	8	4	7	3	4	2	3	88.56	-0.18	N	0.40181	60.65	-0.72	N	0.193848	113.92	0.19	N	0.40181	miR5674a;miR5674b;
TCGACACCATATGTAGAGGCAG	miR5676	0	1	0	0	0	0	0	0	91.09	-0.13	N	0.25	106.14	0.09	N	0.5	110.75	0.15	N	0.25	miR5676;
TTTGGTCTTTAATCAAGCTGA	miR5677	2	0	3	1	1	0	1	0	224.92	1.17	up	0.125	318.41	1.67	up	0.1875	89.71	-0.16	N	0.25	miR5677;
TTCCATGATAAGATCTTTGAC	miR5678	49	33	11	0	25	16	6	0	150.29	0.59	N	0.0392098	1297.25	3.7	up	0.000244141	3654.87	5.19	up	5.82077e-11	miR5678;
TCCATTCGCGGACATGATGGAT	miR5764	4	0	2	0	2	0	1	0	449.84	2.17	up	0.03125	235.86	1.24	up	0.125	99.68	0	N	0.5	miR5764;
TGGAGGACCTTTGAAGGTGCA	miR5767	14	19	14	11	7	9	7	5	74.58	-0.42	N	0.195764	135.09	0.43	N	0.278599	172.17	0.78	N	0.0748064	miR5767;
TGAGGGAAATGAAGACGACGA	miR5769	0	0	0	1	0	0	0	0	101.21	0.02	N	0.5	95.52	-0.07	N	0.25	89.71	-0.16	N	0.25	miR5769;
TTAGGACTATGGTTTGGACGA	miR5770a	5	0	1	2	2	0	0	1	562.3	2.49	up	0.015625	53.07	-0.91	N	0.3125	44.86	-1.16	down	0.125	miR5770a;
ATCTCAAGTGGATTGCTTAAGGAC	miR5771	1	0	0	0	0	0	0	0	112.46	0.17	N	0.25	106.14	0.09	N	0.5	99.68	0	N	0.5	miR5771;
AACTTGGGCTGAGCTTAGGTG	miR5776	0	1	1	1	0	0	0	0	91.09	-0.13	N	0.25	106.14	0.09	N	0.5	99.68	0	N	0.5	miR5776;
CGACGAACTCTTCGTCGGCATC	miR5778	0	0	1	1	0	0	0	0	101.21	0.02	N	0.5	106.14	0.09	N	0.5	89.71	-0.16	N	0.25	miR5778;
CTGAAACTGAGACTGCATCTGG	miR5781	2	3	2	3	1	1	1	1	67.48	-0.57	N	0.34375	70.76	-0.5	N	0.34375	99.68	0	N	0.5	miR5781;
GACGACGACGGGGAGGACGCGC	miR5783	0	1	0	0	0	0	0	0	91.09	-0.13	N	0.25	106.14	0.09	N	0.5	110.75	0.15	N	0.25	miR5783;
GTCGTTGTAGTATAGTGG	miR6300	524	305	262	484	271	156	142	248	173.89	0.8	N	1.0361e-14	57.45	-0.8	N	1.3798e-16	62.81	-0.67	N	7.99516e-11	miR6300;
TGCTGGATGTCTTTGAAGGAAT	miR862a	1	0	1	1	0	0	0	0	112.46	0.17	N	0.25	106.14	0.09	N	0.5	89.71	-0.16	N	0.25	miR862a;
GCTGGATGTCTTTGAAGGA	miR862b	10	19	25	13	5	9	13	6	53.27	-0.91	N	0.0493686	204.11	1.03	up	0.026626	145.68	0.54	N	0.148103	miR862b;

## Sheet: Precursors
#MIR	mon	a32	dp3	jac
gma-MIR1507a	112674	227022	164357	125363
gma-MIR1507b	112680	227017	164366	125359
gma-MIR1507c	54	100	126	87
gma-MIR1508a	414	520	294	316
gma-MIR1508b	225	287	88	98
gma-MIR1508c	143	190	151	158
gma-MIR1509a	2563	1970	1926	2484
gma-MIR1509b	3396	1632	2195	3347
gma-MIR1510a	3968	6342	3313	4621
gma-MIR1510b	7028	13098	6228	7443
gma-MIR1511	4105	4449	17203	10988
gma-MIR1512a	2	0	0	0
gma-MIR1512b	2	1	0	0
gma-MIR1512c	26	24	17	5
gma-MIR1513a	67	60	112	85
gma-MIR1513b	102	88	179	159
gma-MIR1513c	109	105	185	161
gma-MIR1513d	47	46	77	87
gma-MIR1514a	850	660	576	540
gma-MIR1514b	30	22	27	20
gma-MIR1515a	131	150	102	86
gma-MIR1515b	130	154	97	90
gma-MIR1516a	49	77	43	31
gma-MIR1516b	0	0	0	0
gma-MIR1516c	0	0	0	0
gma-MIR1516d	1	1	0	0
gma-MIR1517	0	0	0	0
gma-MIR1518	0	0	1	0
gma-MIR1519	7	7	3	5
gma-MIR1520a	7	7	5	4
gma-MIR1520b	10	11	8	11
gma-MIR1520c	11	8	5	10
gma-MIR1520d	12	9	3	11
gma-MIR1520e	6	8	6	10
gma-MIR1520f	13	19	9	19
gma-MIR1520g	7	9	4	5
gma-MIR1520h	0	0	0	1
gma-MIR1520i	11	14	6	8
gma-MIR1520j	0	1	0	2
gma-MIR1520k	13	19	13	18
gma-MIR1520l	9	5	10	6
gma-MIR1520m	75	107	147	240
gma-MIR1520n	7	4	3	5
gma-MIR1520o	3	0	0	1
gma-MIR1520p	0	0	0	1
gma-MIR1520q	8	8	5	6
gma-MIR1520r	0	0	0	0
gma-MIR1521a	0	0	0	0
gma-MIR1521b	0	0	0	0
gma-MIR1522	0	0	0	0
gma-MIR1523a	24	19	10	35
gma-MIR1523b	1	0	0	1
gma-MIR1524	18	29	24	16
gma-MIR1525	0	0	0	0
gma-MIR1526	5	1	2	2
gma-MIR1527	1	0	2	0
gma-MIR1528	2	0	0	1
gma-MIR1529	2	0	0	1
gma-MIR1530	0	0	0	0
gma-MIR1531	0	0	0	0
gma-MIR1532	0	0	0	0
gma-MIR1533	0	0	0	0
gma-MIR1534	3	4	2	2
gma-MIR1535a	3	1	0	2
gma-MIR1535b	1	0	0	0
gma-MIR1536	598	692	390	423
gma-MIR156a	897	1195	947	1057
gma-MIR156aa	2	3	0	0
gma-MIR156ab	0	0	0	0
gma-MIR156b	9633	11284	6936	7175
gma-MIR156c	593	798	603	396
gma-MIR156d	617	850	646	426
gma-MIR156e	655	884	689	492
gma-MIR156f	11171	13176	8091	8078
gma-MIR156g	594	797	604	399
gma-MIR156h	985	1331	991	1128
gma-MIR156i	617	850	646	426
gma-MIR156j	593	797	604	397
gma-MIR156k	1108	1490	1089	1276
gma-MIR156l	593	797	604	397
gma-MIR156m	593	797	604	397
gma-MIR156n	994	1330	987	1152
gma-MIR156o	990	1335	989	1121
gma-MIR156p	0	0	0	1
gma-MIR156q	1024	1335	1006	1137
gma-MIR156r	99	92	58	72
gma-MIR156s	1027	1337	1012	1145
gma-MIR156t	0	0	0	1
gma-MIR156u	897	1195	947	1057
gma-MIR156v	971	1301	983	1060
gma-MIR156w	1015	1437	1114	1209
gma-MIR156x	886	1178	928	1037
gma-MIR156y	903	1194	937	1045
gma-MIR156z	2	4	0	0
gma-MIR159a	124036	108747	87199	91185
gma-MIR159b	2	3	0	0
gma-MIR159c	2	3	0	0
gma-MIR159d	569	380	676	503
gma-MIR159e	124602	109117	87847	91677
gma-MIR159f	2	3	0	0
gma-MIR160a	272	224	233	213
gma-MIR160b	271	224	227	208
gma-MIR160c	270	218	224	205
gma-MIR160d	270	218	224	205
gma-MIR160e	270	219	225	205
gma-MIR160f	270	219	225	205
gma-MIR162a	603	907	432	520
gma-MIR162b	607	912	436	527
gma-MIR162c	607	912	436	527
gma-MIR164a	54	16	21	47
gma-MIR164b	54	16	21	47
gma-MIR164c	54	16	21	47
gma-MIR164d	54	16	21	47
gma-MIR164e	54	16	21	47
gma-MIR164f	55	17	21	47
gma-MIR164g	54	16	21	47
gma-MIR164h	57	17	22	49
gma-MIR164i	54	16	21	47
gma-MIR164j	55	17	21	47
gma-MIR164k	54	16	21	47
gma-MIR166a	196455	424030	270646	212580
gma-MIR166b	267831	600750	366233	276748
gma-MIR166c	202853	435877	279565	219691
gma-MIR166d	267152	600009	365833	276291
gma-MIR166e	201361	434322	278142	218745
gma-MIR166f	267152	600009	365833	276291
gma-MIR166g	202322	435225	279247	219335
gma-MIR166h	73540	178519	97584	66460
gma-MIR166i	202331	435226	279247	219335
gma-MIR166j	73568	178574	97618	66481
gma-MIR166k	72829	177520	96679	65586
gma-MIR166l	655	694	370	437
gma-MIR166m	866	1125	655	649
gma-MIR166n	267831	600750	366235	276749
gma-MIR166o	267828	600741	366226	276729
gma-MIR166p	202320	435221	279246	219331
gma-MIR166q	267828	600741	366226	276729
gma-MIR166r	3757	4418	3318	3295
gma-MIR166s	267278	600072	365899	276351
gma-MIR166t	267278	600072	365899	276351
gma-MIR166u	267779	600639	366193	276682
gma-MIR167a	716	726	697	513
gma-MIR167b	721	729	704	516
gma-MIR167c	4221	5543	4394	4226
gma-MIR167d	721	729	704	516
gma-MIR167e	3844	5327	4245	3100
gma-MIR167f	3844	5327	4245	3100
gma-MIR167g	2512	2967	2596	2721
gma-MIR167h	0	0	0	0
gma-MIR167i	3	2	2	0
gma-MIR167j	2512	2967	2596	2721
gma-MIR168a	1170	1478	1839	1236
gma-MIR168b	1170	1478	1839	1236
gma-MIR169a	1173	787	797	577
gma-MIR169b	341	220	269	208
gma-MIR169c	9	4	15	4
gma-MIR169d	61	18	24	11
gma-MIR169e	62	18	25	12
gma-MIR169f	1354	917	901	749
gma-MIR169g	1816	1155	1374	1042
gma-MIR169h	62	18	25	12
gma-MIR169i	0	2	4	4
gma-MIR169j	0	2	1	1
gma-MIR169k	0	0	0	1
gma-MIR169l	0	0	0	1
gma-MIR169m	1812	1151	1366	1039
gma-MIR169n	30	18	19	25
gma-MIR169o	0	0	0	0
gma-MIR169p	9	4	12	4
gma-MIR169r	0	0	0	0
gma-MIR169s	72	27	30	18
gma-MIR169t	1	0	6	11
gma-MIR169u	341	226	270	207
gma-MIR169v	1168	781	775	578
gma-MIR171a	4	5	5	6
gma-MIR171b	5	0	0	0
gma-MIR171c	47	72	43	33
gma-MIR171d	2	1	1	0
gma-MIR171e	47	69	36	26
gma-MIR171f	47	74	45	32
gma-MIR171g	48	70	36	26
gma-MIR171h	5	0	0	0
gma-MIR171i	4	5	5	6
gma-MIR171j	48	76	38	31
gma-MIR171k	6	25	18	12
gma-MIR171l	6	25	18	12
gma-MIR171m	2	10	10	3
gma-MIR171n	2	13	5	4
gma-MIR171o	47	77	46	33
gma-MIR171p	2	14	5	8
gma-MIR171q	47	72	43	33
gma-MIR171r	0	0	0	0
gma-MIR171s	0	0	0	0
gma-MIR171t	2	10	10	3
gma-MIR171u	47	69	36	26
gma-MIR172a	2	0	2	3
gma-MIR172b	2	0	2	3
gma-MIR172c	1	0	2	1
gma-MIR172d	1	0	2	1
gma-MIR172e	1	0	2	1
gma-MIR172f	2	0	2	3
gma-MIR172g	2	0	1	3
gma-MIR172h	2	0	1	3
gma-MIR172i	1	0	2	1
gma-MIR172j	2	0	1	3
gma-MIR172k	1	0	1	0
gma-MIR172l	1	0	2	1
gma-MIR2107	0	0	0	0
gma-MIR2108a	25	29	18	16
gma-MIR2108b	10	7	8	10
gma-MIR2109	4461	5025	6871	6476
gma-MIR2111a	0	1	5	0
gma-MIR2111b	0	1	5	0
gma-MIR2111c	0	2	5	0
gma-MIR2111d	0	1	5	0
gma-MIR2111e	0	1	5	0
gma-MIR2111f	0	1	5	0
gma-MIR2118a	7428	16797	9914	7522
gma-MIR2118b	7428	16794	9919	7521
gma-MIR2119	0	5	0	0
gma-MIR2606a	0	0	0	2
gma-MIR2606b	0	0	0	0
gma-MIR319a	7010	14277	8694	6581
gma-MIR319b	7010	14277	8687	6573
gma-MIR319c	9	11	3	5
gma-MIR319d	24	31	28	18
gma-MIR319e	5291	8789	6184	4852
gma-MIR319f	81	116	170	110
gma-MIR319g	4581	3445	2451	1608
gma-MIR319h	5289	8785	6184	4851
gma-MIR319i	24	31	28	18
gma-MIR319j	6981	14217	8668	6559
gma-MIR319k	7011	14246	8677	6567
gma-MIR319l	5362	4877	3457	2251
gma-MIR319m	7013	14250	8677	6568
gma-MIR319n	40	40	6	13
gma-MIR3522	8887	6881	3795	2757
gma-MIR390a	737	2567	854	762
gma-MIR390b	47	81	37	31
gma-MIR390c	737	2567	854	762
gma-MIR390d	47	87	42	31
gma-MIR390e	715	2512	833	747
gma-MIR390f	746	2567	870	783
gma-MIR390g	745	2568	872	782
gma-MIR393a	19	15	9	21
gma-MIR393b	1	2	0	0
gma-MIR393c	18	15	9	21
gma-MIR393d	19	15	9	21
gma-MIR393e	18	15	9	21
gma-MIR393f	19	15	9	21
gma-MIR393g	18	14	9	19
gma-MIR393h	60	55	101	84
gma-MIR393i	59	48	94	82
gma-MIR393j	60	55	101	84
gma-MIR393k	59	48	94	82
gma-MIR394a	132	166	139	128
gma-MIR394b	131	166	138	127
gma-MIR394c	131	166	137	127
gma-MIR394d	133	166	137	129
gma-MIR394e	133	166	137	129
gma-MIR394f	133	166	137	129
gma-MIR394g	131	166	137	127
gma-MIR395a	128	119	124	56
gma-MIR395b	127	124	124	55
gma-MIR395c	148	145	137	65
gma-MIR395d	45	48	11	11
gma-MIR395e	45	48	11	11
gma-MIR395f	45	48	11	11
gma-MIR395g	45	48	11	11
gma-MIR395h	0	2	0	0
gma-MIR395i	53	64	19	12
gma-MIR395j	53	64	19	12
gma-MIR395k	53	65	23	12
gma-MIR395l	53	64	19	12
gma-MIR395m	53	64	19	12
gma-MIR396a	513	471	504	384
gma-MIR396b	356	668	429	387
gma-MIR396c	332	635	408	363
gma-MIR396d	356	668	429	387
gma-MIR396e	514	464	504	383
gma-MIR396f	332	635	408	363
gma-MIR396g	356	668	429	387
gma-MIR396h	514	464	504	383
gma-MIR396i	513	471	504	384
gma-MIR396j	5	3	5	6
gma-MIR396k	356	668	429	387
gma-MIR397a	15	6	0	5
gma-MIR397b	16	10	1	6
gma-MIR398a	7	22	1	2
gma-MIR398b	2	15	1	2
gma-MIR398c	362	490	333	70
gma-MIR399a	16	15	12	7
gma-MIR399b	16	15	12	7
gma-MIR399c	16	15	12	7
gma-MIR399d	0	0	0	0
gma-MIR399e	0	0	0	0
gma-MIR399f	0	0	0	0
gma-MIR399g	0	0	0	0
gma-MIR399h	16	15	12	7
gma-MIR403a	67	63	56	73
gma-MIR403b	67	64	56	73
gma-MIR408a	90	109	39	16
gma-MIR408b	89	109	39	16
gma-MIR408c	91	110	40	16
gma-MIR408d	89	109	39	16
gma-MIR4340	6	13	3	5
gma-MIR4341	4	1	0	1
gma-MIR4342	2	0	0	0
gma-MIR4343a	1	3	1	1
gma-MIR4343b	0	0	0	0
gma-MIR4344	6	4	5	2
gma-MIR4345	154	149	180	185
gma-MIR4346	6	5	0	0
gma-MIR4347	2	0	2	1
gma-MIR4348	3	10	6	3
gma-MIR4349	8	9	7	6
gma-MIR4350	0	0	0	0
gma-MIR4351	0	0	0	0
gma-MIR4352a	0	0	0	0
gma-MIR4352b	5	2	0	3
gma-MIR4353	0	0	0	0
gma-MIR4354	2	5	1	3
gma-MIR4355	0	0	0	0
gma-MIR4356	0	0	0	0
gma-MIR4357	0	0	1	1
gma-MIR4358	3	1	0	3
gma-MIR4359a	0	0	0	1
gma-MIR4359b	1	0	0	0
gma-MIR4360	1	0	0	1
gma-MIR4361	4	0	1	2
gma-MIR4362	4	4	3	2
gma-MIR4363	0	0	1	0
gma-MIR4364a	0	0	0	0
gma-MIR4364b	2	0	0	0
gma-MIR4365	0	0	0	0
gma-MIR4366	10	5	55	26
gma-MIR4367	6	4	2	1
gma-MIR4368a	1	1	0	2
gma-MIR4368b	3	8	2	6
gma-MIR4369	0	0	0	0
gma-MIR4370	5	1	0	1
gma-MIR4371a	1	1	1	0
gma-MIR4371b	0	0	1	0
gma-MIR4371c	0	0	0	0
gma-MIR4372a	0	0	2	6
gma-MIR4372b	0	1	0	0
gma-MIR4373	1	1	0	1
gma-MIR4374a	0	1	0	0
gma-MIR4374b	22	15	8	8
gma-MIR4375	0	0	0	0
gma-MIR4376	0	0	0	0
gma-MIR4377	0	1	2	1
gma-MIR4378a	0	0	0	0
gma-MIR4378b	1	1	0	1
gma-MIR4379	42	40	14	8
gma-MIR4380a	2	0	0	0
gma-MIR4380b	2	0	0	1
gma-MIR4381	0	0	2	0
gma-MIR4382	68	46	41	45
gma-MIR4383	16	10	14	9
gma-MIR4384	4	0	0	2
gma-MIR4385	4	3	3	5
gma-MIR4386	0	1	0	1
gma-MIR4387a	2	1	1	2
gma-MIR4387b	0	0	0	0
gma-MIR4387c	1	2	0	1
gma-MIR4387d	0	0	0	0
gma-MIR4387e	0	0	0	0
gma-MIR4388	0	0	0	0
gma-MIR4389	3	4	2	8
gma-MIR4390	0	0	0	0
gma-MIR4391	0	0	0	0
gma-MIR4392	0	0	0	1
gma-MIR4393a	5	12	14	10
gma-MIR4393b	1	0	0	0
gma-MIR4394	1	0	1	2
gma-MIR4395	2	3	7	6
gma-MIR4396	0	0	0	0
gma-MIR4397	4	7	3	3
gma-MIR4398	1	1	1	5
gma-MIR4399	0	0	0	1
gma-MIR4400	0	0	0	0
gma-MIR4401a	2	3	2	3
gma-MIR4401b	1	2	0	1
gma-MIR4402	1	1	0	0
gma-MIR4403	16	31	2	3
gma-MIR4404	0	0	0	0
gma-MIR4405	1	1	0	2
gma-MIR4406	0	0	0	0
gma-MIR4407	1	0	2	2
gma-MIR4408	0	0	3	2
gma-MIR4409	991	790	1158	993
gma-MIR4410	1	0	0	0
gma-MIR4411	248	237	68	54
gma-MIR4412	2357	1846	4737	5423
gma-MIR4413a	3390	2790	2385	2670
gma-MIR4413b	140	114	109	103
gma-MIR4414	1	2	2	1
gma-MIR4415a	5	3	6	6
gma-MIR4415b	5	3	6	6
gma-MIR4416a	7	13	10	23
gma-MIR4416b	2	2	3	1
gma-MIR4416c	0	0	4	4
gma-MIR482a	5974	14518	584	9102
gma-MIR482b	5666	13620	6195	5748
gma-MIR482c	1460	2048	769	1876
gma-MIR482d	5703	13720	6228	5785
gma-MIR482e	5709	13736	6232	5792
gma-MIR4992	0	0	1	0
gma-MIR4993	0	0	1	0
gma-MIR4994	4	7	3	4
gma-MIR4995	49	75	66	98
gma-MIR4996	197	341	182	59
gma-MIR4997	1	0	3	1
gma-MIR4998	47	43	71	85
gma-MIR5030	0	0	0	0
gma-MIR5031	1	2	0	0
gma-MIR5032	0	0	2	6
gma-MIR5033	113	112	125	144
gma-MIR5034	63	91	22	19
gma-MIR5035	17	23	27	35
gma-MIR5036	1	0	1	0
gma-MIR5037a	0	0	0	0
gma-MIR5037b	4	8	4	3
gma-MIR5037c	1	1	3	0
gma-MIR5037d	0	0	0	0
gma-MIR5038a	622	727	563	510
gma-MIR5038b	326	410	346	291
gma-MIR5039	0	0	0	0
gma-MIR5040	18	40	42	13
gma-MIR5041	3	6	8	11
gma-MIR5042	2	2	2	0
gma-MIR5043	64	52	40	48
gma-MIR5044	1	0	3	0
gma-MIR5225	0	0	0	0
gma-MIR530a	2	1	0	3
gma-MIR530b	2	1	0	3
gma-MIR530c	1	2	0	3
gma-MIR530d	1	2	0	3
gma-MIR530e	3	1	0	3
gma-MIR5368	4610	3682	4130	5117
gma-MIR5369	0	4	1	1
gma-MIR5370	88	95	289	124
gma-MIR5371	0	0	0	0
gma-MIR5372	1044	704	867	995
gma-MIR5373	75	106	76	87
gma-MIR5374	17	21	26	30
gma-MIR5375	16	11	21	31
gma-MIR5376	5	6	11	7
gma-MIR5377	0	1	0	1
gma-MIR5378	2	2	1	1
gma-MIR5379	1	0	3	0
gma-MIR5380a	6	4	6	9
gma-MIR5380b	6	6	4	8
gma-MIR5559	2	0	0	0
gma-MIR5667	49	28	39	26
gma-MIR5668	6	6	7	5
gma-MIR5669	1	0	0	0
gma-MIR5670	2	3	17	11
gma-MIR5671	70	54	37	38
gma-MIR5672	0	0	1	0
gma-MIR5673	0	0	0	0
gma-MIR5674a	125	48	121	116
gma-MIR5674b	125	48	121	116
gma-MIR5675	0	0	1	0
gma-MIR5676	1	0	0	0
gma-MIR5677	0	0	2	0
gma-MIR5678	461	552	183	5
gma-MIR5679	0	0	0	0
gma-MIR5761a	0	0	0	0
gma-MIR5761b	0	0	0	0
gma-MIR5762	0	0	0	0
gma-MIR5763a	0	0	0	0
gma-MIR5763b	0	0	0	0
gma-MIR5763c	0	0	0	0
gma-MIR5764	1	4	0	1
gma-MIR5765	0	0	0	0
gma-MIR5766	0	0	0	0
gma-MIR5767	569	530	429	526
gma-MIR5768	3	11	3	7
gma-MIR5769	3	3	3	1
gma-MIR5770a	14	11	1	3
gma-MIR5770b	2	4	0	3
gma-MIR5771	0	0	0	0
gma-MIR5772	0	0	0	0
gma-MIR5773	1	2	0	0
gma-MIR5774a	0	0	1	0
gma-MIR5774b	0	0	0	0
gma-MIR5775	0	1	0	0
gma-MIR5776	0	4	4	6
gma-MIR5777	0	0	0	0
gma-MIR5778	23	9	14	15
gma-MIR5779	0	0	0	0
gma-MIR5780	1	1	1	0
gma-MIR5781	2	0	0	0
gma-MIR5782	0	0	0	0
gma-MIR5783	0	1	0	2
gma-MIR5784	0	0	0	0
gma-MIR5785	1	0	8	14
gma-MIR5786	0	0	0	0
gma-MIR6299	0	0	0	0
gma-MIR6300	3212	1487	1498	2345
gma-MIR828a	0	0	0	1
gma-MIR828b	0	0	0	1
gma-MIR862a	26	42	47	21
gma-MIR862b	20	38	38	20
